# Supplementary material for: Bioaccessibility of Phenolic Compounds and Antioxidant Properties of Goat-Milk Powder Fortified with Grape-Pomace-Seed Extract after In Vitro Gastrointestinal Digestion
Source: Antioxidants (Basel). 2022 Oct 31;11(11):2164. doi: 10.3390/antiox11112164 (PMC9686738; doi:10.3390/antiox11112164)
Supplement: Supplementary file 1 [file antioxidants-11-02164-s001.zip]

Archive with 1 entries (1 files):
- antioxidants-1989665-supplementary.pdf
